# Supplementary material for: Monitoring the Cochlea with Intracochlear Electrocochleography During Cochlear Implantation in Pediatric Patients: Setup, Electrocochleography Patterns and Intraoperative Findings
Source: J Clin Med. 2026 Jul 21;15(14):5722. doi: 10.3390/jcm15145722 (PMC13413122; doi:10.3390/jcm15145722)
Supplement: Supplementary file 1 [file jcm-15-05722-s001.zip]

Archive with 1 entries (1 files):
- jcm-4357560-supplementary.pdf
